# Supplementary material for: Energy metabolism of pregnant zebu and crossbred zebu dairy cattle
Source: PLoS One. 2021 Feb 4;16(2):e0246208. doi: 10.1371/journal.pone.0246208 (PMC7861432; doi:10.1371/journal.pone.0246208)
Supplement: S1 Data — (XLSX) [file pone.0246208.s001.xlsx]

## Sheet: Planilha1
Animal	28G	32G	46G	50G	80G	93G	38 F1	49 F1	66 F1	70 F1	71 F1	73 F1
Genetic Group	Gyr	Gyr	Gyr	Gyr	Gyr	Gyr	F1	F1	F1	F1	F1	F1
Days Pregnant	180	180	180	180	180	180	180	180	180	180	180	180
LBW_kg	494	352	447	435	413	470	593	435	492	515.6	429	629
DMI_kg_d	5.29441	6.03387	5.14502	7.49526	7.31262	5.41419	7.82397	8.54485	7.36598	7.82591	7.90025	7.49451
DMI_percBW	0.0107174	0.0171417	0.0115101	0.0172305	0.0177061	0.0115195	0.0131939	0.0196433	0.0149715	0.0151783	0.0184155	0.011915
g_DMI_BW0.75	50.5268	74.2487	52.9245	78.69	79.8198	53.6364	65.1083	89.7093	70.511	72.327	83.8104	59.6699
GEI Mcal_d	23.8815	26.8578	25.8078	31.7291	30.2091	23.5372	32.3381	38.8072	32.3225	34.3089	35.1692	32.9076
Feces_Mcal_d	7.41881	8.00981	6.70769	9.71942	8.85871	6.01013	8.46388	15.8483	10.2023	10.8253	12.3116	7.30039
DEI_Mcal_d	16.4627	18.848	19.1002	22.0097	21.3504	17.527	23.8742	22.9589	22.1202	23.4836	22.8575	25.6072
CH4_Mcal_d	1.44472	1.39718	1.15602	1.62011	1.66802	1.4054	2.1546	1.92676	2.00765	2.01672	1.76479	2.22982
Urine_Mcal_d	0.760536	1.1407	1.91095	1.12317	1.24859	0.197092	1.88051	1.82454	0.924116	1.7814	2.67047	1.60735
ME_Mcal_d	14.2575	16.3101	16.0332	19.2664	18.4338	15.9245	19.8391	19.2076	19.1884	19.6855	18.4223	21.7701
MEm_Mcal_d	12.5793	9.75594	11.6706	11.4348	10.9983	12.1181	17.5518	13.9123	15.2583	15.7671	13.7681	18.3451
MEpreg_Mcal_d	1.67816	6.55415	4.3626	7.83162	7.43554	3.80642	2.28729	5.29529	3.93015	3.91838	4.65417	3.425
Fed HP_Mcal_d	13.4375	16.52	15.11	18.51	17.73	15.3	19.55	16.91	17.73	18.512	16.8	21.57
FHP_Mcal_d	7.74674	6.00801	7.18711	7.04191	6.77308	7.46272	10.6406	8.43416	9.25015	9.55863	8.34676	11.1215
HI_Mcal_d	5.16209	8.6028	6.24447	7.47808	7.2294	5.2184	7.71036	7.42092	6.89966	7.73877	7.66078	9.00212
NEI_Mcal_d	9.0954	7.7073	9.78872	11.7884	11.2044	10.7062	12.1288	11.7866	12.2888	11.9467	10.7615	12.7679
HPpreg_Mcal_d	0.528685	1.90919	1.67843	3.99001	3.72752	2.61889	1.19904	1.05492	1.58019	1.2146	0.79246	1.44639
NEpreg_Mcal_d	1.14947	4.64496	2.68417	3.84161	3.70802	1.18753	1.08825	4.24037	2.34996	2.70378	3.86171	1.97861
q	0.597008	0.607276	0.621252	0.607216	0.610207	0.67657	0.61349	0.494948	0.593656	0.573772	0.523819	0.661551
ME_DE	0.866046	0.86535	0.839427	0.875361	0.863393	0.90857	0.830985	0.836608	0.867462	0.838265	0.805961	0.850153
kp	0.0806224	0.284791	0.167413	0.199394	0.201153	0.0745725	0.0548537	0.220766	0.122468	0.137349	0.209622	0.0908867
Days Pregnant	210	210	210	210	210	210	210	210	210	210	210	210
LBW_kg	507	371	482	462	432	481	626	470	492	538.4	438	666
DMI_kg_d	4.4836	4.60242	6.52971	6.82973	7.07238	4.75433	6.88726	9.52015	6.82523	7.73211	6.44409	8.98381
DMI_percBW	0.00884339	0.0124054	0.0135471	0.014783	0.0163712	0.00988426	0.011002	0.0202556	0.0138724	0.0143613	0.0147125	0.0134892
g_DMI_BW0.75	41.9634	54.4447	63.4759	68.5365	74.6368	46.2893	55.0321	94.3128	65.3346	69.1782	67.3064	68.5259
GEI Mcal_d	21.1901	21.7464	29.2702	30.7263	31.8375	20.2926	31.4477	42.4449	30.4093	35.1037	31.116	40.1006
Feces_Mcal_d	4.59067	6.26272	8.89611	7.97373	8.42051	5.35274	6.30325	13.7646	8.11383	9.7618	8.32779	12.2995
DEI_Mcal_d	16.5994	15.4836	20.3741	22.7526	23.4169	14.9399	25.1444	28.6803	22.2954	25.3419	22.7882	27.801
CH4_Mcal_d	1.44463	1.20766	1.72905	2.0941	2.2794	1.62971	2.48386	3.1973	2.60119	2.60862	1.71652	3.04425
Urine_Mcal_d	0.760536	1.1407	1.91095	1.12317	1.24859	0.197092	1.88051	1.82454	0.924116	1.7814	2.67047	1.60735
ME_Mcal_d	14.3943	13.1353	16.7341	19.5353	19.889	13.1131	20.78	23.6584	18.7701	20.9519	18.4012	23.1494
MEm_Mcal_d	12.8268	10.1483	12.3494	11.9631	11.3756	12.3302	18.2794	14.7436	15.2583	16.2828	13.9842	19.1486
MEpreg_Mcal_d	1.56749	2.98698	4.38468	7.57222	8.51333	0.782873	2.50064	8.91478	3.51186	4.66904	4.41704	4.00084
Fed HP_Mcal_d	14.42	13.29	16.48	19.31	19.5155	13.03	20.64	22.99	18.6	20.726	18.56	22.84
FHP_Mcal_d	7.89913	6.24963	7.60517	7.36724	7.00545	7.59333	11.0817	8.93816	9.25015	9.87127	8.47775	11.6086
HI_Mcal_d	6.21277	7.11356	7.74054	7.64272	7.32193	4.51658	8.46612	9.24064	7.7586	8.8976	9.03964	9.983
NEI_Mcal_d	8.18151	6.0217	8.99358	11.8926	12.567	8.59652	12.3139	14.4178	11.0115	12.0543	9.36158	13.1664
HPpreg_Mcal_d	0.308093	-0.0731893	1.13429	4.30004	5.18814	0.920092	1.0922	4.8112	1.59125	1.95713	1.04261	1.24838
NEpreg_Mcal_d	1.2594	3.06017	3.25039	3.27218	3.3252	-0.137219	1.40844	4.10359	1.92061	2.71191	3.37443	2.75246
q	0.679292	0.604022	0.571711	0.635785	0.624703	0.646199	0.660782	0.557392	0.61725	0.596856	0.591375	0.577285
ME_DE	0.867155	0.848333	0.821342	0.858598	0.84934	0.877723	0.826428	0.824903	0.841882	0.826768	0.807489	0.832683
kp	0.0874929	0.232974	0.194237	0.167501	0.167188	-0.0104642	0.0677786	0.173451	0.102323	0.129435	0.183381	0.1189
Days Pregnant	240	240	240	240	240	240	240	240	240	240	240	240
LBW_kg	507	405	496	460	458	490	626	522	532	568.4	479	683
DMI_kg_d	6.12115	5.39379	5.98101	7.56702	6.27195	5.36624	9.85623	9.53415	8.11992	8.82252	7.90785	8.69444
DMI_percBW	0.0120733	0.013318	0.0120585	0.0164501	0.0136942	0.0109515	0.0157448	0.0182647	0.015263	0.0155217	0.0165091	0.0127298
g_DMI_BW0.75	57.2897	59.7452	56.9067	76.1828	63.351	51.5256	78.7553	87.303	73.3024	75.7883	77.2336	65.0768
GEI Mcal_d	26.252	23.9	28.8422	32.4968	26.8609	23.4326	44.0112	42.2047	39.3345	39.8423	33.7131	39.9483
Feces_Mcal_d	8.48892	7.02659	8.53484	9.4009	8.77851	6.35926	10.7936	12.2561	11.0211	11.1219	9.61172	11.9272
DEI_Mcal_d	17.7631	16.8735	20.3074	23.0958	18.0824	17.0734	33.2176	29.9486	28.3134	28.7204	24.1014	28.0212
CH4_Mcal_d	1.49954	1.16863	2.07238	2.39593	2.20588	1.8645	2.88093	2.71326	2.92704	2.5348	2.04717	2.10558
Urine_Mcal_d	0.760536	1.1407	1.91095	1.12317	1.24859	0.197092	1.88051	1.82454	0.924116	1.7814	2.67047	1.60735
ME_Mcal_d	15.503	14.5641	16.324	19.5768	14.6279	15.0118	28.4561	25.4108	24.4622	24.4042	19.3838	24.3082
MEm_Mcal_d	12.8268	10.8381	12.6175	11.9242	11.8853	12.5029	18.2794	15.9509	16.1795	16.9757	14.9549	19.514
MEpreg_Mcal_d	2.67625	3.72602	3.70653	7.65251	2.74256	2.5089	10.1767	9.45989	8.28274	7.42848	4.42888	4.7942
Fed HP_Mcal_d	14.98	14.44	15.94	19.23	14.37	14.88	23.65	24.8862	23.9613	22.9167	18.7924	23.2936
FHP_Mcal_d	7.89913	6.67444	7.77025	7.34331	7.31935	7.69964	11.0817	9.67003	9.80864	10.2913	9.06623	11.8302
HI_Mcal_d	4.91456	7.11785	7.3318	7.74637	4.27	4.46887	10.4922	10.9053	7.50506	8.08259	4.27	7.24033
NEI_Mcal_d	10.5885	7.44627	8.99223	11.8304	10.3579	10.5429	17.9639	14.5054	16.9572	16.3216	15.1138	17.0679
HPpreg_Mcal_d	2.1663	0.647709	0.837955	4.14032	2.78065	2.71149	2.07612	4.31087	6.6476	4.54278	5.45618	4.22316
NEpreg_Mcal_d	0.509953	3.07831	2.86858	3.51219	-0.0380851	-0.202581	8.1006	5.14902	1.63514	2.8857	-1.0273	0.571039
q	0.590546	0.609376	0.565977	0.602422	0.54458	0.640635	0.646566	0.602084	0.621903	0.61252	0.574962	0.608492
ME_DE	0.872766	0.863138	0.803848	0.847631	0.808959	0.879251	0.856659	0.84848	0.863981	0.849717	0.804259	0.867496
kp	0.0328937	0.211362	0.175727	0.179406	-0.00260359	-0.0134949	0.28467	0.202632	0.0668436	0.118246	-0.0529981	0.0234916
